# Supplementary material for: Quality of Life in Vulnerable Older Patients with Metastatic Colorectal Cancer Receiving Palliative Chemotherapy—The Randomized NORDIC9-Study
Source: Cancers (Basel). 2021 May 26;13(11):2604. doi: 10.3390/cancers13112604 (PMC8198682; doi:10.3390/cancers13112604)
Supplement: Supplementary file 1 [file cancers-13-02604-s001.zip]

Archive with 1 entries (1 files):
- cancers-1217438-supplementary.pdf
